# Supplementary material for: Biological Assay-Guided Fractionation and Mass Spectrometry-Based Metabolite Profiling of Annona muricata L. Cytotoxic Compounds against Lung Cancer A549 Cell Line
Source: Plants (Basel). 2022 Sep 12;11(18):2380. doi: 10.3390/plants11182380 (PMC9503541; doi:10.3390/plants11182380)
Supplement: Supplementary file 1 [file plants-11-02380-s001.zip]

Archive with 1 entries (1 files):
- plants-1885919-supplementary.pdf
